# Supplementary material for: A Nanoclay-Enhanced Hydrogel for Self-Adhesive Wearable Electrophysiology Electrodes with High Sensitivity and Stability
Source: Gels. 2023 Apr 11;9(4):323. doi: 10.3390/gels9040323 (PMC10137570; doi:10.3390/gels9040323)
Supplement: Supplementary file 1 [file gels-09-00323-s001.zip]

Archive with 1 entries (1 files):
- gels-2297545-supplementary.pdf
